# Supplementary material for: Systematical Characterization of the AT-Hook Gene Family in Juglans regia L. and the Functional Analysis of the JrAHL2 in Flower Induction and Hypocotyl Elongation
Source: Int J Mol Sci. 2023 Apr 14;24(8):7244. doi: 10.3390/ijms24087244 (PMC10138636; doi:10.3390/ijms24087244)
Supplement: Supplementary file 1 [file ijms-24-07244-s001.zip]

Archive with 4 entries (4 files):
- Supplementary Figure S1. Predicted three dimensional structures of JrAHL proteins..tif
- Supplementary Figure S2. Predicted cis-elements in the JrAHL promoters.tif
- Supplementary Table S1. JrAHL Primers were used in this study.pdf
- Supplementary Table S2 Prediction of subcellular localization of JrAHL proteins.pdf
